# Supplementary material for: Feed Intake of Growing Dairy Heifers Raised under Tropical Conditions: A Model Evaluation Using Meta-Analysis
Source: Animals (Basel). 2021 Nov 7;11(11):3181. doi: 10.3390/ani11113181 (PMC8614301; doi:10.3390/ani11113181)
Supplement: Supplementary file 1 [file animals-11-03181-s001.zip]

Archive with 1 entries (1 files):
- animals-1368052-supplementary.pdf
